# Supplementary material for: Prevalence and characterization of IncQ1α-mediated multi-drug resistance in Proteus mirabilis Isolated from pigs in Kunming, Yunnan, China
Source: Front Microbiol. 2025 Jan 9;15:1483633. doi: 10.3389/fmicb.2024.1483633 (PMC11754265; doi:10.3389/fmicb.2024.1483633)
Supplement: Supplementary file 1 [file Table_1.XLSX]

## Sheet: plasmid structure genes
	TraV	TraU	TraN	TraL	TraK	TraI	TraH	TraG	TraF	TraE/TraK	TraD	TraC	TraB/GumN	TraA	TraW	repA	repC	icmH	trbB	trbD	trbG	trbJ	trbI	trbL	trhI	trhN	trhU	trhF	trhV	trhB	trhH	FinO	HtdT	HtdO	MobC	mobA	mobB	mobF	mobP1	mobH	moBI
GCF_000069965.1	TraV	TraU	TraN	TraL	TraK	TraI	TraH	TraG		TraE/TraK	TraD	TraC	TraB/GumN	TraA				icmH																		mobA	mobB		mobP1	mobH	moBI
GCF_002180115.1	TraV	TraU	TraN	TraL	TraK	TraI	TraH	TraG	TraF	TraE/TraK	TraD	TraC	TraB/GumN	TraA				icmH																		mobA	mobB				moBI
GCF_002180235.1	TraV	TraU	TraN	TraL	TraK	TraI	TraH	TraG	TraF	TraE/TraK	TraD	TraC	TraB/GumN	TraA		repA		icmH	trbB	trbD	trbG			trbL												mobA	mobB				moBI
GCF_002197405.1	TraV	TraU	TraN	TraL	TraK	TraI	TraH	TraG	TraF	TraE/TraK	TraD	TraC	TraB/GumN	TraA		repA		icmH	trbB	trbD	trbG			trbL												mobA	mobB				moBI
GCF_002310875.1	TraV	TraU	TraN	TraL	TraK	TraI	TraH	TraG	TraF	TraE/TraK	TraD	TraC	TraB/GumN	TraA				icmH																		mobA	mobB				moBI
GCF_003073935.1	TraV	TraU	TraN	TraL	TraK	TraI	TraH	TraG		TraE/TraK	TraD	TraC	TraB/GumN	TraA				icmH																		mobA	mobB			mobH	moBI
GCF_003855615.1	TraV	TraU	TraN	TraL	TraK		TraH	TraG		TraE/TraK	TraD	TraC	TraB/GumN	TraA				icmH																		mobA	mobB	mobF		mobH	moBI
GCF_003855635.1	TraV	TraU	TraN	TraL	TraK		TraH	TraG		TraE/TraK	TraD	TraC	TraB/GumN	TraA				icmH																		mobA	mobB			mobH	moBI
GCF_008041895.1	TraV	TraU	TraN	TraL	TraK	TraI	TraH	TraG		TraE/TraK	TraD	TraC	TraB/GumN	TraA																						mobA	mobB			mobH	moBI
GCF_008705195.1	TraV	TraU	TraN	TraL	TraK		TraH	TraG		TraE/TraK	TraD	TraC	TraB/GumN	TraA				icmH																		mobA	mobB		mobP1	mobH	moBI
GCF_009429045.2	TraV	TraU	TraN	TraL	TraK		TraH	TraG	TraF	TraE/TraK	TraD	TraC	TraB/GumN	TraA				icmH																		mobA	mobB			mobH
GCF_009806715.1	TraV	TraU	TraN	TraL	TraK	TraI	TraH	TraG	TraF	TraE/TraK	TraD	TraC	TraB/GumN	TraA				icmH																		mobA	mobB			mobH
GCF_010692865.1	TraV	TraU	TraN	TraL	TraK		TraH	TraG		TraE/TraK	TraD	TraC	TraB/GumN	TraA				icmH																		mobA	mobB			mobH	moBI
GCF_011045575.1	TraV	TraU	TraN	TraL	TraK		TraH	TraG		TraE/TraK	TraD	TraC	TraB/GumN	TraA				icmH																		mobA	mobB			mobH	moBI
GCF_011045855.1	TraV	TraU	TraN	TraL	TraK		TraH	TraG	TraF	TraE/TraK	TraD	TraC	TraB/GumN	TraA				icmH																		mobA	mobB			mobH	moBI
GCF_011149675.1	TraV	TraU	TraN	TraL	TraK	TraI	TraH	TraG		TraE/TraK	TraD	TraC	TraB/GumN	TraA				icmH																		mobA	mobB			mobH	moBI
GCF_011383025.1	TraV	TraU	TraN	TraL	TraK	TraI	TraH	TraG		TraE/TraK	TraD	TraC	TraB/GumN	TraA			repC																			mobA	mobB			mobH	moBI
GCF_012516515.1	TraV	TraU	TraN	TraL	TraK		TraH	TraG		TraE/TraK	TraD	TraC	TraB/GumN	TraA			repC	icmH																		mobA	mobB			mobH	moBI
GCF_013255765.1	TraV	TraU	TraN	TraL	TraK		TraH	TraG	TraF	TraE/TraK	TraD	TraC	TraB/GumN	TraA				icmH																		mobA	mobB			mobH
GCF_013256075.1	TraV	TraU	TraN	TraL	TraK		TraH	TraG	TraF	TraE/TraK	TraD	TraC	TraB/GumN	TraA			repC																			mobA	mobB			mobH
GCF_013343255.1	TraV	TraU	TraN	TraL	TraK	TraI	TraH	TraG		TraE/TraK	TraD	TraC	TraB/GumN	TraA			repC	icmH	trbB		trbG	trbJ		trbL												mobA	mobB			mobH	moBI
GCF_013357405.1	TraV	TraU	TraN	TraL	TraK		TraH	TraG		TraE/TraK	TraD	TraC	TraB/GumN	TraA				icmH																		mobA	mobB			mobH	moBI
GCF_013357425.1	TraV	TraU	TraN	TraL	TraK		TraH	TraG		TraE/TraK	TraD	TraC	TraB/GumN	TraA				icmH																		mobA	mobB			mobH	moBI
GCF_013357505.1	TraV	TraU	TraN	TraL	TraK		TraH	TraG		TraE/TraK	TraD	TraC	TraB/GumN	TraA			repC	icmH																		mobA	mobB			mobH	moBI
GCF_013357525.1	TraV	TraU	TraN	TraL	TraK					TraE/TraK	TraD	TraC	TraB/GumN	TraA				icmH																		mobA	mobB			mobH
GCF_013357545.1	TraV	TraU	TraN	TraL	TraK		TraH	TraG		TraE/TraK	TraD	TraC	TraB/GumN	TraA				icmH																		mobA	mobB			mobH	moBI
GCF_013357565.1	TraV	TraU	TraN	TraL	TraK		TraH	TraG		TraE/TraK	TraD	TraC	TraB/GumN	TraA				icmH																		mobA	mobB			mobH	moBI
GCF_013358795.1	TraV	TraU	TraN	TraL	TraK		TraH	TraG		TraE/TraK	TraD	TraC	TraB/GumN	TraA			repC	icmH																		mobA	mobB			mobH	moBI
GCF_014843115.1	TraV	TraU	TraN	TraL	TraK		TraH	TraG		TraE/TraK	TraD	TraC	TraB/GumN	TraA		repA		icmH																		mobA	mobB			mobH	moBI
GCF_014931585.1	TraV	TraU	TraN	TraL	TraK	TraI	TraH	TraG		TraE/TraK	TraD	TraC	TraB/GumN	TraA				icmH																		mobA	mobB				moBI
GCF_015169015.1	TraV	TraU	TraN	TraL	TraK		TraH	TraG		TraE/TraK	TraD	TraC	TraB/GumN	TraA		repA		icmH																		mobA	mobB			mobH	moBI
GCF_016772335.1	TraV	TraU	TraN	TraL	TraK		TraH	TraG		TraE/TraK	TraD	TraC	TraB/GumN	TraA				icmH																		mobA	mobB			mobH	moBI
GCF_016772355.1	TraV	TraU	TraN	TraL	TraK		TraH	TraG		TraE/TraK	TraD	TraC	TraB/GumN	TraA			repC	icmH																		mobA	mobB			mobH	moBI
GCF_017161055.1	TraV	TraU	TraN	TraL	TraK		TraH	TraG	TraF	TraE/TraK	TraD	TraC	TraB/GumN	TraA				icmH																		mobA	mobB			mobH	moBI
GCF_017808555.1	TraV	TraU	TraN	TraL	TraK		TraH	TraG		TraE/TraK	TraD	TraC	TraB/GumN	TraA			repC	icmH																		mobA	mobB			mobH	moBI
GCF_017901195.1	TraV	TraU	TraN	TraL	TraK		TraH	TraG		TraE/TraK	TraD	TraC	TraB/GumN	TraA				icmH																		mobA	mobB			mobH	moBI
GCF_018336495.1	TraV	TraU	TraN	TraL	TraK	TraI	TraH	TraG	TraF	TraE/TraK	TraD	TraC	TraB/GumN	TraA				icmH																		mobA	mobB				moBI
GCF_018972025.2	TraV	TraU	TraN	TraL	TraK		TraH	TraG		TraE/TraK	TraD	TraC	TraB/GumN	TraA		repA		icmH																		mobA	mobB			mobH	moBI
GCF_019192645.1	TraV	TraU	TraN	TraL	TraK		TraH	TraG	TraF	TraE/TraK	TraD	TraC	TraB/GumN	TraA				icmH																		mobA	mobB		mobP1	mobH	moBI
GCF_019443785.1	TraV	TraU	TraN	TraL	TraK		TraH	TraG		TraE/TraK	TraD	TraC	TraB/GumN	TraA			repC	icmH																		mobA	mobB			mobH	moBI
GCF_022453625.1	TraV	TraU	TraN	TraL	TraK		TraH	TraG		TraE/TraK	TraD	TraC	TraB/GumN	TraA				icmH							trhI	trhN	trhU	trhF	trhV	trhB	trhH		HtdT	HtdO		mobA	mobB			mobH	moBI
GCF_023093855.1	TraV	TraU	TraN	TraL	TraK		TraH	TraG		TraE/TraK	TraD	TraC	TraB/GumN	TraA				icmH																		mobA	mobB			mobH	moBI
GCF_023203255.3	TraV	TraU	TraN	TraL	TraK	TraI	TraH	TraG		TraE/TraK	TraD	TraC	TraB/GumN	TraA				icmH																		mobA	mobB			mobH	moBI
GCF_023702535.1	TraV	TraU	TraN	TraL	TraK	TraI	TraH	TraG	TraF		TraD	TraC	TraB/GumN					icmH																		mobA	mobB
GCF_023702555.1	TraV	TraU	TraN	TraL	TraK			TraG		TraE/TraK	TraD	TraC	TraB/GumN	TraA				icmH																		mobA	mobB			mobH	moBI
GCF_025490355.1	TraV	TraU	TraN	TraL	TraK		TraH	TraG		TraE/TraK	TraD	TraC	TraB/GumN	TraA		repA		icmH																		mobA	mobB			mobH	moBI
GCF_025998255.1	TraV	TraU	TraN	TraL	TraK		TraH	TraG	TraF	TraE/TraK	TraD	TraC	TraB/GumN	TraA				icmH																		mobA	mobB			mobH
GCF_026016045.1	TraV	TraU	TraN	TraL	TraK		TraH	TraG		TraE/TraK	TraD	TraC	TraB/GumN	TraA		repA		icmH																		mobA	mobB			mobH	moBI
GCF_026016065.1	TraV	TraU	TraN	TraL	TraK		TraH	TraG		TraE/TraK	TraD	TraC	TraB/GumN	TraA				icmH																		mobA	mobB			mobH	moBI
GCF_026016085.1	TraV	TraU	TraN	TraL	TraK		TraH	TraG		TraE/TraK	TraD	TraC	TraB/GumN	TraA		repA		icmH																		mobA	mobB			mobH	moBI
GCF_028596005.1	TraV	TraU	TraN	TraL	TraK		TraH	TraG		TraE/TraK	TraD	TraC	TraB/GumN	TraA				icmH																		mobA	mobB			mobH	moBI
GCF_028768505.1	TraV	TraU	TraN	TraL	TraK		TraH	TraG		TraE/TraK	TraD	TraC	TraB/GumN	TraA			repC																			mobA	mobB			mobH	moBI
GCF_029201285.1	TraV	TraU	TraN	TraL	TraK		TraH	TraG		TraE/TraK	TraD	TraC	TraB/GumN	TraA				icmH																		mobA	mobB			mobH	moBI
GCF_030166375.1	TraV	TraU	TraN	TraL	TraK		TraH	TraG		TraE/TraK	TraD	TraC	TraB/GumN	TraA				icmH																		mobA	mobB			mobH	moBI
GCF_032761195.1	TraV	TraU	TraN	TraL	TraK	TraI	TraH	TraG		TraE/TraK	TraD	TraC	TraB/GumN	TraA			repC	icmH																		mobA	mobB			mobH	moBI
GCF_033170405.1	TraV	TraU	TraN	TraL	TraK		TraH	TraG	TraF	TraE/TraK	TraD	TraC	TraB/GumN	TraA				icmH																		mobA	mobB			mobH
GCF_033170425.1	TraV	TraU	TraN	TraL	TraK	TraI	TraH	TraG	TraF	TraE/TraK	TraD	TraC	TraB/GumN	TraA			repC	icmH																		mobA	mobB		mobP1	mobH	moBI
GCF_033170445.1	TraV	TraU	TraN	TraL	TraK		TraH	TraG		TraE/TraK	TraD	TraC	TraB/GumN	TraA		repA		icmH																		mobA	mobB			mobH	moBI
GCF_033170525.1	TraV	TraU	TraN	TraL	TraK	TraI	TraH	TraG	TraF	TraE/TraK	TraD	TraC	TraB/GumN	TraA			repC	icmH																		mobA	mobB		mobP1	mobH	moBI
GCF_033170545.1	TraV	TraU	TraN	TraL	TraK		TraH	TraG	TraF	TraE/TraK	TraD	TraC	TraB/GumN	TraA				icmH																		mobA	mobB	mobF		mobH	moBI
GCF_033170575.1	TraV	TraU	TraN	TraL	TraK	TraI	TraH	TraG		TraE/TraK	TraD	TraC	TraB/GumN	TraA				icmH																		mobA	mobB		mobP1	mobH	moBI
GCF_033170595.1	TraV	TraU	TraN	TraL	TraK	TraI	TraH	TraG		TraE/TraK	TraD	TraC	TraB/GumN	TraA				icmH																		mobA	mobB		mobP1	mobH	moBI
GCF_033215415.1	TraV	TraU	TraN	TraL	TraK		TraH	TraG		TraE/TraK	TraD	TraC	TraB/GumN	TraA		repA		icmH																		mobA	mobB			mobH	moBI
GCF_033439945.1	TraV	TraU	TraN	TraL	TraK		TraH	TraG		TraE/TraK	TraD	TraC	TraB/GumN	TraA		repA		icmH																		mobA	mobB			mobH	moBI
GCF_002055685.1			TraN			TraI		TraG			TraD		TraB/GumN					icmH																		mobA	mobB
GCF_002944495.1			TraN				TraH	TraG					TraB/GumN																							mobA	mobB
GCF_002945235.1			TraN				TraH	TraG					TraB/GumN					icmH																		mobA	mobB
GCF_008195605.1			TraN			TraI	TraH	TraG			TraD		TraB/GumN					icmH																		mobA	mobB		mobP1
GCF_015693865.1			TraN				TraH	TraG					TraB/GumN					icmH																		mobA	mobB
GCF_015693965.1			TraN				TraH	TraG					TraB/GumN					icmH																		mobA	mobB
GCF_015693985.1			TraN				TraH	TraG					TraB/GumN					icmH																		mobA	mobB
GCF_015694005.1			TraN				TraH	TraG					TraB/GumN					icmH																		mobA	mobB
GCF_015694025.1			TraN				TraH	TraG					TraB/GumN					icmH																		mobA	mobB
GCF_018139005.1			TraN				TraH	TraG					TraB/GumN					icmH																		mobA	mobB
GCF_026016105.1			TraN			TraI	TraH	TraG			TraD		TraB/GumN			repA		icmH																		mobA	mobB				moBI
GCF_026016125.1			TraN			TraI	TraH	TraG			TraD		TraB/GumN			repA		icmH																		mobA	mobB				moBI
GCF_026016145.1			TraN			TraI	TraH	TraG			TraD		TraB/GumN			repA		icmH																		mobA	mobB				moBI
GCF_029542365.1			TraN				TraH	TraG					TraB/GumN					icmH																		mobA	mobB				moBI
GCF_000783575.2						TraI		TraG			TraD		TraB/GumN					icmH																		mobA	mobB
GCF_000783595.2						TraI		TraG			TraD		TraB/GumN					icmH																		mobA	mobB	mobF	mobP1
GCF_000783875.2						TraI		TraG			TraD		TraB/GumN					icmH																		mobA	mobB
GCF_000784015.2						TraI		TraG			TraD		TraB/GumN					icmH																		mobA	mobB
GCF_001640985.1						TraI		TraG			TraD		TraB/GumN					icmH																	MobC	mobA	mobB
GCF_002310895.1						TraI		TraG			TraD		TraB/GumN			repA		icmH														FinO				mobA	mobB
GCF_003204115.1						TraI		TraG			TraD		TraB/GumN					icmH																		mobA	mobB
GCF_008630655.1						TraI		TraG			TraD		TraB/GumN																							mobA	mobB
GCF_009684665.1						TraI		TraG			TraD		TraB/GumN					icmH																		mobA	mobB
GCF_011383045.1						TraI		TraG			TraD		TraB/GumN					icmH																		mobA	mobB
GCF_013357585.1						TraI		TraG			TraD		TraB/GumN				repC	icmH																		mobA	mobB
GCF_016725905.1						TraI		TraG			TraD		TraB/GumN					icmH																		mobA	mobB
GCF_016939715.1						TraI		TraG			TraD		TraB/GumN				repC	icmH																		mobA	mobB	mobF	mobP1
GCF_016939735.1						TraI		TraG			TraD		TraB/GumN				repC	icmH																		mobA	mobB	mobF	mobP1
GCF_018138985.1						TraI							TraB/GumN					icmH																		mobA	mobB
GCF_021228935.1						TraI		TraG			TraD		TraB/GumN					icmH																		mobA	mobB
GCF_022354605.1						TraI		TraG			TraD		TraB/GumN				repC	icmH																		mobA	mobB
GCF_023242175.1						TraI	TraH	TraG			TraD		TraB/GumN					icmH																		mobA	mobB
GCF_023242195.1						TraI	TraH	TraG			TraD		TraB/GumN					icmH																		mobA	mobB
GCF_023702575.1						TraI		TraG			TraD		TraB/GumN				repC	icmH																		mobA	mobB		mobP1
GCF_023702595.1						TraI		TraG			TraD		TraB/GumN				repC	icmH																		mobA	mobB		mobP1
GCF_025264285.1						TraI		TraG			TraD		TraB/GumN				repC	icmH																		mobA	mobB
GCF_030062035.1						TraI		TraG			TraD		TraB/GumN					icmH																		mobA	mobB
GCF_033170465.1						TraI		TraG			TraD		TraB/GumN				repC	icmH																		mobA	mobB		mobP1
GCF_033170485.1						TraI		TraG			TraD		TraB/GumN				repC	icmH														FinO				mobA	mobB
GCF_033170505.1						TraI		TraG			TraD		TraB/GumN				repC	icmH																		mobA	mobB
GCF_033214275.1						TraI		TraG			TraD		TraB/GumN				repC	icmH																		mobA	mobB
GCF_033802725.1						TraI		TraG			TraD		TraB/GumN				repC	icmH																		mobA	mobB
GCF_900635965.1						TraI		TraG			TraD		TraB/GumN					icmH																		mobA	mobB
GCF_029542405.1										TraE/TraK			TraB/GumN					icmH																		mobA	mobB				moBI
GCF_000444425.1													TraB/GumN					icmH																		mobA	mobB
GCF_001281545.1													TraB/GumN					icmH																		mobA	mobB
GCF_001281565.1													TraB/GumN					icmH																		mobA	mobB
GCF_010442675.1													TraB/GumN					icmH																		mobA	mobB
GCF_013357445.1													TraB/GumN					icmH																		mobA	mobB				moBI
GCF_013357465.1													TraB/GumN					icmH																		mobA	mobB				moBI
GCF_013357485.1													TraB/GumN					icmH																		mobA	mobB				moBI
GCF_018138945.1													TraB/GumN					icmH																		mobA	mobB
GCF_018139105.1													TraB/GumN					icmH																		mobA	mobB				moBI
GCF_022353845.1													TraB/GumN				repC	icmH																		mobA	mobB
GCF_024138795.1													TraB/GumN					icmH																	MobC	mobA	mobB
GCF_024138815.1													TraB/GumN					icmH																	MobC	mobA	mobB
GCF_024138835.1													TraB/GumN					icmH																	MobC	mobA	mobB
GCF_025398955.1													TraB/GumN					icmH																		mobA	mobB
GCF_026167565.1													TraB/GumN					icmH																		mobA	mobB
GCF_029962305.1													TraB/GumN					icmH																		mobA	mobB
GCF_030323005.1													TraB/GumN																							mobA	mobB
CP059056.1						TraI		TraG			TraD		TraB/GumN																							mobA	mobB
Proteus NO. 21		TraU	TraN				TraH	TraG	TraF			TraC	TraB/GumN		TraW	repA	repC						trbI		trhI	trhN	trhU	trhF	trhV	trhB	trhH					mobA
Proteus NO. 15	TraV	TraU	TraN	TraL		TraI	TraH	TraG	TraF	TraE/TraK	TraD	TraC	TraB/GumN	TraA	TraW	repA	repC

## Sheet: repC positive
GCF_011383025
GCF_012516515
GCF_013256075
GCF_013343255
GCF_013357505
GCF_013357585
GCF_013358795
GCF_016772355
GCF_016939715
GCF_016939735
GCF_017808555
GCF_019443785
GCF_022353845
GCF_022354605
GCF_023702575
GCF_023702595
GCF_025264285
GCF_028768505
GCF_032761195
GCF_033170425
GCF_033170465
GCF_033170485
GCF_033170505
GCF_033170525
GCF_033214275
GCF_033802725
